# Supplementary material for: Insights into pancreatic β cell energy metabolism using rodent β cell models
Source: Wellcome Open Res. 2019 Sep 25;2:14. Originally published 2017 Feb 24. [Version 3] doi: 10.12688/wellcomeopenres.10535.3 (PMC6854877; doi:10.12688/wellcomeopenres.10535.3)
Supplement: Supplementary file 6 [file wellcomeopenres-2-16930-s0005.tgz]

Archive with 1 entries (1 files):
- f401f0e8-2b40-415a-9598-910fb5a106ab.jpg
