# Supplementary material for: Insights into pancreatic β cell energy metabolism using rodent β cell models
Source: Wellcome Open Res. 2019 Sep 25;2:14. Originally published 2017 Feb 24. [Version 3] doi: 10.12688/wellcomeopenres.10535.3 (PMC6854877; doi:10.12688/wellcomeopenres.10535.3)
Supplement: Supplementary file 10 [file wellcomeopenres-2-16930-s0009.tgz › ddf85c96-f0d1-40a5-9a1b-58d1ac29eff2.xlsx]

## Sheet: Sheet1
		Rachel PDH+LC3_11.daf_stats						Spot int LC3		LysoID		LC3		LysoID
	gluc conc	File	Count	DP% all	DP count	BDS unmasked M	BDS unm SD	Spot int M	Spot int SD	BDI LC3 1m 4 m	BDI LC3 1m 4 SD	BD1 R7 Mit 1m3 M	BD1 R7 Mit 1m3 SD	BD1 R7 LC3 1m3 M	BD1 R7 LC3 1m3 SD
augBsample1_4.daf			696	5.3298	695	3.8766	0.8464	91.4651	36.5059	4.9936	0.881	3120.97	1519.02	557.445	282.213
sample1_4_Karl 1 Nov09 Ins1 Nov.daf	1		696	5.3298	695	3.8766	0.8464	91.4651	36.5059	4.9936	0.881	3120.97	1519.02	557.445	282.213
sample2_3_Karl 1 Nov09 Ins1 Nov.daf	2.5		741	5.3883	741	3.9991	0.7767	97.5238	30.0405	5.1223	0.894	3007.96	1462.55	528.279	275.171
sample3_5_Karl 1 Nov09 Ins1 Nov.daf	5		1126	8.3057	1126	3.9379	0.899	93.2347	43.2582	5.0954	0.8122	3624.45	1678.78	686.687	319.103
sample4_6_Karl 1 Nov09 Ins1 Nov.daf	10		3678	27.4985	3676	4.0327	0.6073	103.333	22.9706	4.7952	0.7326	3158.03	1570.13	543.179	291.985
sample5_7_Karl 1 Nov09 Ins1 Nov.daf	15		1186	9.5273	1185	4.0886	0.7827	109.502	43.4298	4.9511	0.7707	3879.45	1885.09	727.979	354.291
HepG2 starved		sample6_8_Karl1 Nov09 HepG2.daf	534	4.2024	534	4.0999	0.7977	112.358	47.9296	5.0741	0.8203	3885.61	1834.35	761.587	331.386
HepG2 baseline		sample7_9_Karl1 Nov09 HepG2.daf	216	2.2262	211	4.0419	0.6694	105.455	36.7923	4.9532	0.6954	3618.28	1797.96	588.033	340.373
												BD1 R7 Mit 1m3 M	BD1 R7 Mit 1m3 SD	N	SE
												3885.61	1834.35	534	42.8294	p<0.001
												3618.28	1797.96	216	42.4024
