# Supplementary material for: Insights into pancreatic β cell energy metabolism using rodent β cell models
Source: Wellcome Open Res. 2019 Sep 25;2:14. Originally published 2017 Feb 24. [Version 3] doi: 10.12688/wellcomeopenres.10535.3 (PMC6854877; doi:10.12688/wellcomeopenres.10535.3)
Supplement: Supplementary file 11 [file wellcomeopenres-2-16930-s0010.tgz › 692f015a-1b6d-4310-beb0-a3e33a12ae3a.xls]

## Sheet: Sheet1
Karl's Test run 17.5.11
1mM Glucose								2.5mM Glucose
FCCP conc. (µM)	Rate	Average Rate	Standard diviation	% of control	mean	STD		FCCP conc. (µM)	Rate	Average Rate	Standard diviation	% of control	mean	std
0	0.08	0.075	0.0129099					0	0.09	0.1025	0.015
	0.09								0.09
	0.06								0.11
	0.07								0.12
0.1	0.09	0.1325	0.0330404	119.97	176.623			0.1	0.25	0.24	0.0374166	244	234.24
	0.14			186.62					0.24			234.24
	0.17			226.61					0.28			273.28
	0.13			173.29					0.19			185.44
1	0.2	0.2725	0.0525198	266.6	363.242			1	0.32	0.3025	0.0434933	312.32	295.24
	0.27			359.91					0.34			331.84
	0.3			399.9					0.31			302.56
	0.32			426.56					0.24			234.24
5	0.22	0.2525	0.0287228	293.26	336.582			5	0.24	0.22	0.0725718	234.24	214.72
	0.29			386.57					0.19			185.44
	0.25			333.25					0.14			136.64
	0.25			333.25					0.31			302.56
1mM Glucose								2.5mM Glucose
FCCP conc. (µM)	Rate	Average Rate	Standard diviation					FCCP conc. (µM)	Rate	Average Rate	Standard diviation
0	0.05	0.075	0.0310913					0	0.26	0.213333	0.0416333
	0.12								0.2
	0.06								0.18
	0.07							0.1	0.17	0.16	0.0173205	79.73	75.04
0.1	0.27	0.2025	0.045	359.91	269.933				0.17			79.73
	0.18			239.94					0.14			65.66
	0.18			239.94				1	0.43	0.333333	0.100167	201.67	156.333
	0.18			239.94					0.34			159.46
1	0.29	0.2525	0.0287228	386.57	336.582				0.23			107.87
	0.26			346.58				5	0.62	0.53	0.0781025	290.78	248.57
	0.23			306.59					0.48			225.12
	0.23			306.59					0.49			229.81
5	0.23	0.2275	0.005	306.59	303.258
	0.22			293.26
	0.23			306.59
	0.23			306.59
10mM Glucose								10mM Glucose
FCCP conc. (µM)	Rate	Average Rate	Standard diviation					FCCP conc. (µM)	Rate	Average Rate	Standard diviation
0	0.18	0.195	0.0785281					0	0.26	0.3025	0.0478714
	0.3								0.28
	0.19								0.3
	0.11								0.37
0.1	0.26	0.235	0.0331662	133.38	120.555			0.1	0.38	0.335	0.0341565	124.64	109.88
	0.26			133.38					0.3			98.4
	0.23			117.99					0.34			111.52
	0.19			97.47					0.32			104.96
1	0.38	0.455	0.133292	194.94	233.415			1	0.5	0.6175	0.0928709	164	202.54
	0.43			220.59					0.67			219.76
	0.36			184.68					0.71			232.88
	0.65			333.45					0.59			193.52
5	0.51	0.5475	0.0567891	261.63	280.868			5	0.82	0.8425	0.0556028	268.96	276.34
	0.63			323.19					0.78			255.84
	0.51			261.63					0.91			298.48
	0.54			277.02					0.86			282.08
